# Supplementary material for: Single‐cell transcriptome atlas revealed bronchoalveolar immune features related to disease severity in pediatric Mycoplasma pneumoniae pneumonia
Source: MedComm (2020). 2024 Oct 13;5(10):e748. doi: 10.1002/mco2.748 (PMC11471001; doi:10.1002/mco2.748)
Supplement: Supplementary file 2 — Supporting Information [file MCO2-5-e748-s002.xlsx]

## Sheet: Table S1
Supplementary Table 1. Clinical features and laboratory findings of MPP patients
Conditions	Code	Gender	Age	Date of onset	Date of diagnosis	Signs and symptoms (1=have; 0=no)						Laboratory fndings
						Fever (>37.3 °C)	Cough	Sputum production	Runny nose	Confusion	Muscle ache	Whiteblood cell count×109 (3.97-9.15×109/L)	Neutrophil count×109 (1.5-8.0×109/L)	Lymphocyte count×109 (0.8-3.5×109/L)	Monocyte count×109 (0.2-0.8×109/L)	ALT ( 0-40 U/L)	AST ( 0-40 U/L)	CRP (0-5.0mg/L)	LDH (110-295U/L)	D-Dimer (<0.5μg/mL)
Mild	Mild_1	Male	7	2023.10.12	2023.10.26	1	1	1	1	0	0	7.97	4.66	2.48	0.46	19	38	6.08	343	0.59
	Mild_2	Male	8	2023.10.24	2023.10.25	1	1	1	1	0	0	27.08	24.59	1.27	1.22	9	20	19.34	209	0.28
	Mild_3	Female	7	2023.10.19	2023.10.24	1	1	1	0	0	0	7.32	5.46	1.51	0.31	10.79	32.59	21.12	314	0.43
	Mild_4	Female	5	2023.10.12	2023.10.26	1	1	1	0	0	0	7.14	3	3.35	0.61	15	25	<0.2	210	0.36
	Mild_5	Male	11	2023.10.25	2023.10.26	1	1	0	0	0	0	9.4	7.91	0.86	0.61	15	14	39.89	188	0.28
	Mild_6	Male	7	2023.10.27	2023.10.29	1	1	0	0	0	0	6.36	3.82	1.78	0.69	15	24	29.64	216	0.82
	Mild_7	Male	11	2023.10.14	2023.10.21	1	1	1	1	0	0	8.47	6.67	1.07	0.72	5	18	31.92	249	0.3
	Mild_8	Female	7	2023.10.22	2023.10.26	1	1	0	0	0	0	4.95	3.34	1.2	0.36	14	34	26.88	215	0.58
	Mild_9	Female	10	2023.10.10	2023.10.27	1	1	1	1	0	0	8.4	7.38	0.94	0.07	17	24	5.19	199	0.96
	Mild_10	Female	3	2023.10.17	2023.10.25	1	1	1	0	0	0	21.39	8.26	11.55	1.54	14	21	0.98	287	0.31
	Mild_11	Female	6	2023.10.21	2023.10.27	1	1	1	0	0	0	11.23	7.53	2.65	0.86	12	36	2.38	309	1.37
	Mild_12	Female	10	2023.10.17	2023.10.22	1	1	1	0	0	0	9.38	5.58	2.74	0.97	15	22	0.29	156	0.65
	Mild_13	Female	9	2023.10.26	2023.10.30	1	1	1	1	0	0	12.55	3.05	7.93	0.9	18	48	4.09	388	0.24
Severe	Seve_1	Male	4	2023.10.19	2023.10.26	1	1	1	0	0	0	6.63	5.29	0.96	0.35	10	23	1.05	333	0.61
	Seve_2	Male	5	2023.10.21	2023.10.29	1	1	0	0	0	0	4.51	3.24	0.84	0.37	22	28	0.74	288	0.65
	Seve_3	Female	1	2023.10.23	2023.10.30	1	1	1	0	0	0	9.08	5.29	3.4	0.34	8	28	0.31	305	0.42
	Seve_4	Male	11	2023.10.31	2023.11.1	1	1	1	1	0	0	12.31	10.84	1.22	0.21	20	39	5.12	339	0.31
	Seve_5	Male	4	2023.10.25	2023.11.2	1	1	1	0	1	0	5.25	3.32	1.45	0.37	6	38	5.44	372	0.53
	Seve_6	Male	3	2023.10.4	2023.11.4	1	1	1	0	1	0	7.77	5.91	1.31	0.42	28	47	74.3	651	2.4
	Seve_7	Male	7	2023.10.25	2023.11.4	1	1	1	0	1	0	4.53	2.52	1.58	0.29	817	234	8.02	345	0.46
	Seve_8	Male	1	2023.11.1	2023.11.5	1	1	1	1	0	0	9.3	6.06	2.83	0.19	11	27	105.58	285	0.46
	Seve_9	Female	1	2023.10.28	2023.11.4	1	1	1	0	0	0	27.08	22.61	2.47	1.19	11	25	102.99	366	0.65
	Seve_10	Male	4	2023.10.16	2023.11.6	1	1	1	1	0	0	9.32	5.53	3.21	0.52	9	33	5.78	295	0.48
	Seve_11	Male	6	2023.10.27	2023.11.6	1	1	1	0	0	0	9.89	9.04	0.53	0.29	34	47	106.04	613	4.11

## Sheet: Table S2 (2.1)
Table S2. Marker genes and signature genes for 9 major celltypes and 43 cell subtypes, related to Figure 1/3/4/5//6 and Fig S1.
Supplementary Table S2 (Sheet 2.2). Marker genes and signature genes for 9 major celltypes, related to Figure 1 and Fig S2.
Supplementary Table S2 (Sheet 2.3). Marker genes and signature genes for CD8+T cell subtypes, related to Figure 1, Figure 3 and Fig S2.
Supplementary Table S2 (Sheet 2.4). Marker genes and signature genes for CD8+T cell subtypes, related to Figure 1, Figure 4 and Fig S2.
Supplementary Table S2 (Sheet 2.5). Marker genes and signature genes for neutrophil subtypes, related to Figure 1, Figure 5 and Fig S2.
Supplementary Table S2 (Sheet 2.6). Marker genes and signature genes for macrophagesubtypes, related to Figure 1, Figure 6 and Fig S2.

## Sheet: Table S2 (2.2)
Supplementary Table S2 (Sheet 2.2). Marker genes and signature genes for 9 major celltypes, related to Figure 1 and Fig S1.
Name of Major celltypes	Canonical genes	Signature genes
B cells	CD79A, CD79B, MS4A1	BANK1 MS4A1 MEF2C CD79A AFF3 RALGPS2 CD19 EBF1 PPP1R16B POU2F2 PLCG2 PAX5 SETBP1 TCF4 WDFY4 SP140 TNFRSF13B SOX5 PARP15 FCHSD2 NCOA3 SWAP70 TNFRSF13C IKZF3 INPP5D SPIB PTPRCAP HDAC9 ST6GAL1 CARD11 TMEM131 PIKFYVE FCRL5 FCRL1 LIMD2 MICAL3 BLNK PLEKHG1 RFTN1 PKIG TBC1D22A PDE7A SYK CD79B CIITA VOPP1 TBC1D5 CCDC50 RCSD1 ELMO1 LRMP FCMR MEF2A SMIM14 PTK2 TMEM131L NSF PRKCB RIPOR2 UVRAG FUT8 STRBP TPD…
CD4+T cells	CD3D, CD3E, CD40LG	CD2 IL32 ETS1 CD3E CD3D SPOCK2 SKAP1 CD247 RORA LCK FYN SYNE2 CD3G CD6 BCL11B GIMAP7 ITGA4 TRBC2 CLEC2D LTB ITK LBH TRAC PTPRCAP LRBA BCL2 PBXIP1 STK17A ARL4C FOXO1 CD96 CBLB IKZF3 LDLRAD4 TRAF3IP3 SLC38A1 ARID5B RASGRP1 PRKCH PRKCQ EMB NAP1L4 GPRIN3 CTLA4 CD28 ITM2A MAF LIMD2 ADAM19 CD5 ARHGEF1 THEMIS ACAP1 CXCR6 NFATC2 ZAP70 SH2D2A ATP2B4 ICOS PYHIN1 RNF19A DUSP16 CYTIP INPP4B LAT OXNAD1 KMT2A …
CD8+T cells	CD3D, CD3E, CD8A, CD8B	CCL5 IL32 CD3E ETS1 CD3D SYNE2 FYN NKG7 CD2 SKAP1 CD96 PTPRCAP GZMA CD3G LCK STK17A CD7 CD8A CD247 CBLB GIMAP7 IKZF3 CAMK4 TRBC2 PRF1 PRKCH SLC38A1 PARP8 BCL11B CST7 THEMIS CD8B CLEC2D RUNX3 PITPNC1 ITGA4 ARL4C PDE3B EMB ARHGEF1 ITK TRAC SAMD3 GZMB KMT2A SLFN12L SPOCK2 KLRK1 GZMK ACAP1 LRBA ZAP70 OXNAD1 PPP1R16B LIMD2 NFATC2 TRAF3IP3 AKNA KLRD1 LBH GZMM GZMH RORA SYNE1 PRKCQ CTSW DOCK10 ATP2B4 PT…
γδT	TRDV2, TRGV9	HSPA1A DNAJB1 HSPA1B HSPH1 FYN CBLB HSPA6 RBFOX2 CD7 CACYBP STIP1 PRKCH BAG3 ETS1 CHORDC1 TSPYL2 CD247 STK17A SYNE2 AHSA1 NOP58 CCL5 DNAJA4 SYTL3 ITK DUSP2 NKG7 CCT4 FKBP4 MAPRE2 PTPRCAP CD3E SKAP1 GNG2 STAT4 CLK1 SLC38A1 ABCC1 LRBA PDE3B ELOVL5 IL32 SLC7A5 RORA SPOCK2 RNF19A GLS PRKACB CYTIP RGS2 GPRIN3 ITGA4 SEMA4D DOCK10 TRA2B ZFAND2A CD69 MBNL2 ZAP70 PIK3R1 PPP1R16B RUNX3 PARP8 PTPN22 AKT3 CA…
NK	KLRF1, NKG7,TYROBP	CD7 NKG7 GNLY KLRD1 CTSW PRF1 GZMB IL2RB KLRC1 KLRC2 FYN CD247 CD96 ETS1 CCL5 ATP8B4 HOPX SKAP1 CBLB KLRK1 PTPRCAP GZMA TXK SAMD3 NCAM1 NCALD SYTL3 MATK SLC38A1 PRKCH RUNX3 CST7 PARP8 DOCK10 RASA2 KIR2DL4 TRDC STK17A TNFRSF18 CARD11 MCTP2 PPP1R16B XCL2 SH2D2A CASK ZAP70 APOBEC3G PIK3R1 CD2 PITPNC1 SH2D1B ARHGEF1 ACAP1 PTPN22 STAT4 SFMBT2 AKNA NCR1 LINC01871 FUT8 AREG GIMAP7 ARHGAP9 XCL1 RBFOX2 AR…
Macrophage	CD68, CD163,FCN1/SPP1/FABP4	CD163 RETN HNMT CYP27A1 DAB2 SLC7A7 CPVL MS4A6A SCD SLCO2B1 LAIR1 PPARG BLVRB KCTD12 DPYSL2 GAA TGFBI LY86 PLBD1 RAB13 BLVRA CES1 HMOX1 SMCO4 AC026369.3 MARCH1 SCARB2 UBE2E2 CORO1C CLEC12A AXL SERPINB6 TGM2 CPM SCPEP1 SHTN1 LMNA MFSD1 PNPLA6 TNS3 CD86 SLC8A1 FN1 TREM2 S100A13 CD151 INHBA VAT1 IFI27 VMO1 CD302 GSN SLC31A2 FMNL2 AC020656.1 ATP1B1 EMILIN2 SLC15A3 ADAMTSL4 NCEH1 CAT MAFB LEPROT ENG P…
Neutrophil	CST3, LYZ, CD1C, ITGAX	TNFAIP6 G0S2 LIMK2 FCGR3B SLC25A37 MXD1 CLEC4E IL1RN BASP1 AC099489.1 FFAR2 TLR2 ICAM1 IL1R2 PELI1 NINJ1 KCNJ15 CXCL8 BEST1 NBN NFKBIZ BCL6 IFIT2 HCAR3 CPD IRAK2 ALDH1A2 RSAD2 PLXNC1 TOM1 PHACTR1 LUCAT1 MX2 BCL3 GLT1D1 KDM6B IL1R1 AZIN1-AS1 RIPOR2 ECE1 CSF2RB IER3 IL1B RNF144B SELL B4GALT5 ALPL HIVEP2 PSTPIP2 ZNF438 MCTP1 NEDD9 FPR2 WDFY3 IL18R1 TAGAP GNG10 CXCR2 S100A12 MAP4K4 IFIH1 TMEM154 ADGR…
Epithelial Cells	FCGR3B	WFDC2 LCN2 SLPI KRT19 KRT8 TSPAN1 CD24 AGR2 ELF3 TUBB4B CAPS MUC4 PIGR FXYD3 SMIM22 KRT18 TMC5 MUC16 C20orf85 RSPH1 CHST9 TPPP3 C9orf24 CXCL17 GSTA1 PERP ABCA13 CKB SLC44A4 TFF3 AGR3 FAM183A CCDC146 DNAH12 MYH14 TACSTD2 SNTN LRRIQ1 MUC20 DYNLRB2 PARD3 SPAG16 PLEKHS1 SAA1 LMO7 BPIFB1 C1orf194 NEBL AFDN CLDN4 AC007906.2 MAPK10 PIFO DSTN BAIAP2L1 C9orf116 SAXO2 EHF EPS8 FANK1 KLF5 DNALI1 TRIM2 FOXJ1…
Plasma cells	MZB1,IGHG1,IGHA1	JCHAIN MZB1 DERL3 SEL1L3 TXNDC5 ITM2C MEF2C UBE2J1 XBP1 RRBP1 HERPUD1 SEC11C DENND5B CD38 POU2AF1 RHEX LMAN1 CEP128 SND1 PDIA4 TENT5C SPATS2 MAN1A1 FKBP11 FCHSD2 GAB1 GLCCI1 TCF4 BLNK COBLL1 HM13 IRF4 LIME1 SELENOS TPD52 ST6GAL1 PIM2 HDLBP TXNDC11 MYO1D VOPP1 NCOA3 EDEM1 CREB3L2 MANF FKBP2 HYOU1 SEC61A1 ERN1 IFNG-AS1 GNG7 RALGPS2 FAM214A EAF2 IGKC RPN1 CLPTM1L ST6GALNAC4 SDF2L1 DNAJC1 ERLEC1 GAS6…

## Sheet: Table S2 (2.3)
Supplementary Table S2 (Sheet 2.3). Marker genes and signature genes for CD8+T cell subtypes, related to Figure 1,Figure 3 and Fig S2.
Name of CD8+T cell subtypes	Canonical genes	Signature genes
CD8_Naive	CCR7, SELL	TCF7 LEF1 CD7 AKT3 TXK IKZF2 BACH2 VAV3 IL7R RIPOR2 PITPNC1 KLRC2 CASK ESYT2 PLCL2 XCL1 ZBTB20 NUCB2 ETS1 AOAH ATM CTSW PRKCH DDIT4 TRG-AS1 ZNF683 LDLRAD4 KLRC3 SEMA4D UBASH3B TNFSF8 APOO TRDV1 KLF2 PIK3IP1 DGKD LINC02446 TRERF1 BAZ2B MAP3K1 LTB STK17A PRRC2B TRDC PDE3B KLF12 SCML4 RIN3 CDC14A TPST2 CHD7 KAT6B PIK3R1 MGAT5 RRAS2 LMBR1 XCL2 SPINT2 PLAC8 HIPK2 RBFOX2 UST RALGPS2 FCRL3 ABLIM1 SPOCK2…
CD8_Pro	MKI67, TYMS	STMN1 MKI67 HMGB2 TOP2A RRM2 NUSAP1 TYMS PCLAF HIST1H4C CENPF TPX2 ASPM UBE2C SMC4 HIST1H1B TMPO GTSE1 DUT CDK1 CENPM BIRC5 KNL1 ANP32E CKS1B SMC2 CKS2 UBE2S HIST1H2AJ HIST1H3B KIF11 HIST1H2AM H2AFX TK1 LMNB1 CEP55 PCNA PTTG1 CENPE CLSPN CDKN3 TUBA1C NCAPG ATAD2 DHFR KIF22 TUBB4B CCNA2 CENPW ZWINT FANCI KIFC1 HIST1H1C PHF19 EZH2 NUDT1 TACC3 RPA3 CENPN DIAPH3 RANBP1 HIST1H1D NCAPH CENPK PRC1 NCAPD…
CD8_eMemory_01	GPR183,S100A4,GZMA/B/H/K/M, GNLY(high)	SYNE2 THEMIS FYN SLFN12L MIAT SFMBT2 PYHIN1 SKAP1 ARID5B CBLB PPP1R16B CLEC2D PRKCH PRKCQ IKZF3 MLLT3 SYTL2 LRBA KIAA0825 SYNE1 DOCK10 MAP3K5 PARP8 PDE3B LYST ANK3 CYTOR ARAP2 PAM SYTL3 PTPN22 PRKCB KMT2A TRPS1 ITK MSI2 ITGA1 USP34 SLC38A1 CD226 AF165147.1 MIR4435-2HG KANSL1 TBL1X LUC7L3 MCOLN2 ELMO1 FAM214A ST8SIA1 TNIP3 BICDL1 AC016831.7 RICTOR CAMK4 CNOT6L FUT8 PCNX2 CCSER2 DTHD1 PRR5L CASP8 N…
CD8_eMemory_02	GPR183,S100A4,GZMA/B/H/K/M, GNLY(low)	CD2 TRAC CD3D CCL5 HOPX TMSB4X LTB IL32 CD3G APOBEC3G TRBC2 GZMA CISH B2M PLP2 ACAP1 CXCR6 XCL2 HIST1H2BG LINC01871 CCDC107 TRBC1 CD69 APOBEC3C PTPN7 GZMH TNFSF14 GZMM KLRB1 ZNF683 TUBA4A CXCR3 CCDC85B AC004687.1 TBC1D10C LCK AC114760.2 SIT1 FAM89B ITM2A RFLNB AC058791.1 C12orf57 LAT CD40LG TSTD1 VAMP2 SOCS1 PIM1 PLEKHF1 PCSK7 GLIPR1 CD3E C1orf56 CLU C12orf75 FKBP11 IFNG CYTOR XCL1 TPT1 ICAM3 MET…
CD8_Effector	GZMA/B/H/K/M	RIPOR2 FCGR3B IL1R2 SLC25A37 IL7R G0S2 FFAR2 KCNJ15 TNFAIP6 IL1RN BASP1 CXCR2 LILRA5 SVIL PROK2 LRRK2 TNFRSF10C CLEC4E CAMK1D S100A12 LUCAT1 TLR2 LILRB3 S100P CR1 APOBEC3A GLT1D1 CMTM2 CSF2RB IL1R1 LIMK2 SECTM1 IL1B BACH2 ALPL CXCL8 ALDH1A2 WDFY3 FPR2 TBXAS1 CXCR1 RNF144B HCAR3 CREB5 AC099489.1 MGAT5 SBF2 IFIT2 MXD1 PELI2 TCF7 STEAP4 C15orf48 ADGRG3 PDE3B LEF1 TXK BCL6 DYSF KLF2 MAL CHST15 TLR4 I…
CD8_Exhaustion_01	PDCD1,LAG3(low)	CCL5 GZMA GZMH CD8A CD8B NKG7 GZMB ITGA1 PRF1 THEMIS KLRD1 CST7 KLRK1 PTPRCAP LAG3 IKZF3 GZMK IL32 CCL4 PTPN22 APOBEC3G CD3D AOAH CD3G GRAP2 CD2 NFATC2 CD96 CYTOR INPP4B CXCR6 SAMD3 SKAP1 DAPK2 CLIC3 ITGAL LINC02446 ARAP2 PPP1R16B PYHIN1 SLFN5 CD27 CD3E AC022126.1 MIR4435-2HG GLCCI1 SLA2 SYNE1 LCK CTSW LINC01871 SLFN12L AUTS2 PARP8 ITGA4 CAMK4 LAT GLIPR1 GZMM FYN ZBTB38 FASLG GIMAP4 F2R ATP2B4 IT…
CD8_Exhaustion_02	PDCD1,LAG3(high)	NKG7 CCL5 GZMA GZMH CD8A CD8B GZMB CST7 IL32 PTPRCAP LAG3 PRF1 GZMK CCL4 CD27 CD3D CD3E THEMIS APOBEC3G CD2 CYTOR LIME1 CXCR6 GNLY SIT1 MIR4435-2HG LIMD2 KLRD1 CLIC3 PSMB10 LCK LAT KLRK1 CD3G HAVCR2 GZMM LYST PDCD1 CCL4L2 C12orf75 GIMAP7 GIMAP5 TIGIT ABI3 IKZF3 RAB27A CXCR3 ABHD17A APOBEC3C ARF5 PRDM1 TIMD4 LINC01871 LBH NME2 ITGA1 ATP2B4 PHLDA1 CTLA4 IDH2 F2R ICAM3 DUSP4 CD38 RBFOX2 UBE2V1 TENT5…
CD8_MAIT	SLC4A10, TRAV1-2	IL7R KLRB1 ZBTB16 SPOCK2 PLCB1 EEF1A1 RORA ERN1 KLF2 TC2N KLRG1 SLC4A10 CXCR4 PHACTR2 PZP A2M SORL1 PDCD4 LTB CDC14A TCF7 SYNE2 P2RY8 RIPOR2 PIK3IP1 ODF2L ZBTB20 TRDV2 MGAT4A NR3C2 RORA-AS1 TRGV9 TLE1 PARP8 ANK3 CERK ATM TTC39C ETS1 IL18RAP MYBL1 CD247 TNFAIP8 AQP3 DPP4 SATB1 AC006369.1 FCMR STAT4 TRAV1-2 TXK TMIGD2 GPR183 CHD7 APOO LYAR CAMK4 LINC01644 ABCB1 DUSP2 KLF3 NRIP1 NR1D2 TNFRSF25 MGAT5…

## Sheet: Table S2 (2.4)
Supplementary Table S2 (Sheet 2.4). Marker genes and signature genes for CD4+T cell subtypes, related to Figure 1, Figure 4 and Fig S2.
Name of CD4+T cell subtypes	Canonical genes	Signature genes
CD4_Naive	CCR7, SELL	IL7R TCF7 LEF1 KLF2 RIPOR2 CAMK4 CCR7 CDC14A ZBTB20 AKT3 RASA3 ANK3 TXK AC119396.1 PDE3B FAAH2 SORL1 S1PR1 STK38 EPB41 MAL KLF12 TNFSF8 SELL KLF3 IMMP2L PLCL1 PLAC8 EEF1A1 BACH2 CHD7 P2RY8 SNHG8 SESN3 CXCR4 SVIL MGAT4A MYC MPP7 PVT1 ADD3 CRYBG1 PATJ PCAT1 RETREG1 NR3C2 PELI2 UST EPHA4 ATM APOO SERINC5 TAF4B GNAQ LDLRAP1 LINC00861 DOCK9 FMN1 SYNE2 ABLIM1 AFF3 PDCD4 NELL2 PLCB1 FAM117B PTGER2 PSIP1…
CD4_Memory	GPR183, S100A4	LTB TRAC KLRB1 TNFRSF4 KLF2 GPR183 HIST1H4C C12orf57 CCR6 KDSR SNHG8 SOCS1 CXCR4 CCR4 FOXP3 TNFRSF25 ATF4 CORO1B OCIAD2 TUBB4B ICAM2 C1orf56 AC058791.1 TRBC1 EEF1A1 IER5 AQP3 ISCA1 CCR7 POLR2I PSMB4 ARL4C RCAN3 HEBP2 TNFRSF18 AC016831.5 PCSK7 BIRC3 PHPT1 IL6R PSMA3-AS1 CISH AL133453.1 RTKN2 ANXA2R HIST1H2BG TIFA SOCS3 IRF2BP2 EIF3D PPA1 SNHG25 AC114760.2 PRDX2 PDCD5 H2AFJ SOCS2 DPY30 FAM89B SEC11…
CD4_eMemory	GPR183, S100A4, GZMK	IL7R CRIP2 CXCR4 SELENOM PLP2 PTMA PLCB1 PZP C15orf48 CCL3L1 LINC01644 ZBTB16 ADRB2 A2M CLEC4E CXCL8 SCGB3A1 TNFAIP6 SERPINB6 LRRK2 CCL18 XCL2 STX3 RHOQ BBC3 PSTPIP2 SYK XCL1 TFAP4 ANXA3 FCGR3B CYSLTR1 TLR4 FAU HES4 PLEKHA5 IGKV1-8 MISP3 KCNJ2 DOCK7 CISH RETN FADS1 FFAR2 SCGB1A1 ALDH1A1 BX284668.5 TUBB2A PLAU GLT1D1 ADAM22 PRKAG2-AS1 LINC01093 ITGAX PTAFR TCF7L2 IGLV3-25 IFNGR2 PROK2 NFAM1 TLE1 W…
CD4_Exhaustion	LAG3, PDCD1	CTLA4 LAG3 TNFRSF18 TNFRSF4 IL32 IL2RA DUSP4 BATF SH2D2A IGFLR1 CD3D CD7 MIR4435-2HG SNX9 HAVCR2 ICOS CD59 IL2RB LINC01943 LBH DNPH1 CD27 PHLDA1 CST7 CYTOR CD82 MAF CREM IL12RB2 SLC27A2 WARS CCL4 TIGIT SLC7A5 PRDM1 PTPN7 PDCD1 CD38 JARID2 CD4 CD2 LYST CD3E DDIT4 VDR GALM NKG7 GPI UBE2V1 SDF4 SIRPG PSMA6 DUSP5 ODC1 C17orf49 PSMB10 FURIN TNIP3 TXNDC17 SIT1 ARF5 TRAF3 RAB27A CD28 NDFIP2 F5 CDK6 CD2B…
CD4_Th2	GATA3, MAF	ABLIM1 TC2N BCL11B ETS1 ELMO1 LINC00861 MGAT5 ZNF831 ITGA4 PACS1 CAMK4 MAP3K5 AC079793.1 SYNE1 PYHIN1 EPB41 RIPOR2 SERINC5 EMB DOCK10 TNIK ITK SKAP1 CNOT6L CD6 RAPGEF6 GIMAP5 PITPNC1 SLC9A9 ARAP2 PRKCH LDLRAD4 SLFN5 GIMAP4 FYN CD96 SLFN12L PBXIP1 NCK2 SYNE2 PRKCQ CD5 THEMIS NAP1L4 HERC1 GPRIN3 SRPK2 ANK3 JAK3 FTX CCDC88C SMAD3 PDE3B TLK1 TBC1D22A INPP5D PRKCB PARP8 INPP4B INPP4A STK38 RORA CD28 R…
CD4_Tfh	ICOS, SLAMF1	LRBA CBLB SNX9 MSI2 ELMO1 FYN SFMBT2 SKAP1 PAM FOXO1 NCALD ARID5B JARID2 TSPAN5 THADA GPRIN3 RERE PPP1R16B MIR4435-2HG GRAMD1B HIVEP2 SMYD3 LYST ABCC1 PRKCH FUT8 PDE3B TBC1D22A PRKCQ NCOA2 BICDL1 ARL15 NCOA3 TRAF3 RNF19A ZEB1 AFF1 PRKCB CD38 KANSL1 ADK SND1 TRPS1 STAT5B SRPK2 CD247 DLEU2 PHACTR2 CLASP1 PRKCA PELI1 CDK6 STAG1 MAP3K5 SLFN12L IL12RB2 PCNX2 RUNX2 USP34 KIAA0319L UBR5 OGA FBXW7 CARD11…
CD4_Effector	GNLY,GZMB,GZMH,GZMK	CCL5 GZMA CD2 APOBEC3G CXCR6 CST7 CD3G HOPX TRAC CD3D SLF1 LINC01871 PLP2 GZMH ITGA1 C12orf75 THEMIS PRF1 TUBA4A GLIPR1 IL32 ACAP1 TRBC2 GZMK TBC1D10C CXCR3 CD96 GZMB CD40LG CCDC167 EMB IDH2 STK17A SAMD3 SLC9A3R1 AOAH GRAP2 LCK OXNAD1 APOBEC3C MZT2A CCL4 KIAA0825 NKG7 SLFN5 CCDC107 APOBEC3H GZMM XBP1 TERF2IP PLEKHF1 PDE7A ARL4C CPNE7 ANXA6 CISH GIMAP7 SSBP4 TNFSF12 PLEKHO1 RASAL3 LAT F2R SIT1 GAB…

## Sheet: Table S2 (2.5)
Supplementary Table S2 (Sheet 2.5). Marker genes and signature genes for Neutrophils, related to Figure 1, Figure 5 and Fig S2.
Name of CD4+T cell subtypes	Canonical genes	Signature genes
Neu_Aged	CXCR4,PI3,SIGLEC10	SLC25A13 C15orf48 CD83 MGLL MAP4K4 SLAMF7 IRAK2 FNIP2 AC006369.1 PLAU PHACTR1 GBE1 RALGDS CD22 NSMCE2 TBC1D2 PLPP3 SGTB CCL3 ACSL5 CXCR4 CCRL2 FNIP1 SLC43A3 LPCAT1 VEGFA CCL4L2 AP003086.1 UVRAG PI3 CXCL8 P2RX4 ZFYVE16 UBASH3B ZNF438 WASHC2C CCL4 MICU1 CAMKK2 TRAF3 CLCN7 SLC11A2 SEC22B TNFRSF14 KCNAB2 CCL3L1 NINJ1 SNAPC1 TRPM2 GNG2 PLEKHA2 TPRA1 SETDB2 PDE4DIP DMXL2 HES4 SGK1 PTGER4 ZHX2 TRPM7 CCD…
Neu_Homeostatic_01	S100A8,S100A9,CXCL8	C15orf48 CXCR4 NINJ1 FTH1 BEST1 DDIT3 SEC14L1 C5AR1 CCRL2 JDP2 LRRC25 TRAPPC5 CXCL8 MAP7D1 PER1 GNPDA1 VAMP2 YPEL3 ARL8A AKIRIN2 PPP4C B3GNT8 RRAGD PSMA6 USP3 FP236383.3 RGS19 NEU1 TMEM60 PPP1R2 CCNG2 KLHDC8B SPINT2 BUD31 RALGDS RC3H1 TMF1 C18orf32 SMIM29 LAMTOR3 ARAP1 HMOX1 VPS4B CD300A SNX27 LTB4R HSD17B4 CREG1 SNN TGFBR1 EVI2A ORAI3 VPS8 OTUB1 YIPF3 WBP2 EMD TPD52L2 STX6 KLF2 TOLLIP UNC119 RBF…
Neu_Homeostatic_02	S100A8,S100A9,CXCL8	G0S2 CXCL8 PROK2 BEST1 IL1R2 RGS2 BASP1 C5AR1 BCL3 PTGS2 TMEM154 ETS2 IL1B YPEL3 CXCR2 SLC25A37 LMNB1 PTPRE LUCAT1 ALPL RABGEF1 PPCDC KCNJ15 TRIB1 CXCL1 R3HDM4 GNG10 S100A12 CXCR4 ADGRG3 PFKFB3 CPD AC022217.3 KDM6B TNFRSF10C FOSB CAMK1D PHACTR1 SYAP1 EHD1 IER3 MBOAT7 LRG1 B3GNT5 ALDH1A2 FPR2 BTG2 PACSIN2 FCAR ADGRE2 KLF2 MXD1 CYTIP IFNGR2 IL1RN DGAT2 CEACAM3 ATG2A CSGALNACT1 NEDD9 RNF144B S100P L…
Neu_Homeostatic_03	S100A8,S100A9,CXCL8	NEAT1 MCTP1 KCNJ15 IL1R1 TLR2 CPQ NEDD9 WDFY3 HIVEP2 ZNF438 PELI1 DIP2B TBXAS1 RALGAPA2 VPS13B NABP1 SBF2 ALPK1 STK3 SUSD6 HDAC4 LIMK2 CAMK1D AC007271.1 GAB2 MCTP2 AC099489.1 PRKCB B4GALT5 BCL6 PLXNC1 MALAT1 PHF21A AC006369.1 ZSWIM6 CHST15 SLC12A6 EPHB1 GLT1D1 LRRK2 DOCK5 FAM172A NCOA1 USP32 IL1RAP AFF1 FNDC3B TET3 COP1 EIF4G3 DENND1A ANTXR2 SLCO3A1 HIVEP1 PARP8 TET2 TBC1D22A LYN CUX1 DYRK1A TBL1…
Neu_ISG_01	ISG15,ISG20,IRF7	CCL4L2 C15orf48 CCL4 TNFAIP6 CCL3 CCL3L1 SOD2 CD83 NINJ1 CLEC4E IL1RN PLAU IER3 SLAMF7 CCRL2 NBN CXCL8 IRAK2 G0S2 RALGDS HES4 AZIN1-AS1 ICAM1 NFKBIZ GCH1 PSTPIP2 RHOH GBP4 GBP3 SLC43A3 LINC01093 CLIC4 PHACTR1 HCAR3 GNG2 RSAD2 TFEC TAGAP DRAM1 IDO1 SERPINB9 FFAR2 HIVEP2 IER5 PLK3 DENND4A ZC3H12A PIM2 TNF CDKN1A LAMP3 DNAAF1 TRAF1 ACSL5 IRF7 TNIP1 PTGER4 BEST1 MAFF RNF144B RAB21 IFNGR2 IFIH1 ARL5B …
Neu_ISG_02	ISG15,ISG20,IRF7	IFIT2 HERC5 IL1RN GBP4 TNFSF10 IFIT1 RSAD2 TNFAIP6 IRF7 DAPP1 DDX58 OASL FFAR2 IFIH1 CD69 GBP3 CSF2RB CD274 SOCS1 ZNFX1 RHOH EIF4G3 SAT1 RNF19B GCH1 MX2 OAS3 RELA LAMP3 PML STX11 PELI1 VAMP5 ANKRD22 CLEC4E ZBP1 NUB1 HELB TAGAP HSH2D NCOA7 MIR3945HG FCGR3B PHF11 OAS2 ICAM1 SELL TIFA LIMK2 KCNJ2 LILRA5 OAS1 CEACAM1 IL1B HIVEP2 ATF3 USP25 DENND4A TRAFD1 CREM SECTM1 IFI35 GNG10 NT5C3A ADGRE1 TRANK1 S…
Neu_Mature_01	PRTN3	SELL S100A12 CXCR2 S100A8 CST7 FCGR3B ALPL SLC25A37 S100A9 LILRA5 TNFRSF10C CMTM2 IFITM2 PROK2 ANXA3 GNG10 IFIT2 MSRB1 YPEL3 CXCR1 IL1B R3HDM4 MMP25 MCTP2 IL1R2 FPR2 CDA ICAM3 NCF4 SORL1 MBOAT7 LRG1 BASP1 STEAP4 NAIP DYSF GYG1 SOCS3 VNN2 FLOT2 FFAR2 RIPOR2 XPO6 TNFSF10 VSIR TNFRSF1A BATF SECTM1 BCL3 MAPK14 RGL4 UBE2D1 LPCAT2 MX2 S100P CD69 CD177 SHISA5 CR1 IDI1 NFE2 LIMD2 IFIT1 IFNAR1 PLP2 LRP10 …
Neu_Mature_02	PRTN3	CXCR2 MCTP2 TNFRSF10C ALPL SLC25A37 DYSF PROK2 SORL1 RIPOR2 IL1R2 CR1 MMP25 CREB5 CXCR1 XPO6 NAIP SELL FCGR3B YPEL3 CAMK1D PFKFB3 KCNJ15 CST7 BASP1 ADGRG3 S100A12 R3HDM4 FGD4 STEAP4 VSIR MBOAT7 MAPK14 LIMK2 TMEM154 MGAM ANXA3 VNN2 FBXL5 FLOT2 PELI1 HRH2 AL034397.3 KLHL2 IL18R1 NFE2 PRKCB CMTM2 GNG10 IL18RAP LRG1 ANTXR2 IL1RAP PGS1 PXN RASA2 FPR2 SOCS3 TLR1 PHC2 MME SLC8A1 CDA AC007271.1 LRP10 IL1…

## Sheet: Table S2 (2.6)
Supplementary Table S2 (Sheet 2.5). Marker genes and signature genes for Macrophages, related to Figure 1, Figure 6 and Fig S2.
Name of CD4+T cell subtypes	Canonical genes	Signature genes
M1-like macrophages(Macro_M1_01)	FCN1	FGL2 LGALS2 MEF2C CLEC10A LIMD2 PAK1 ITGA4 FCGR2B CST7 SERPINB9 CSF2RA PLEKHO1 CIITA GSN ENTPD1 GPR183 PEA15 PPA1 RASSF2 AHR MS4A6A DOCK10 PKIB BASP1 ADAM19 CD1C SLC8A1 TSPAN33 SPINT2 MEF2A SERPINF1 DENND1B CD86 RUNX3 MALT1 MTHFD2 CAMK1D ARL4C PRKCB P2RY14 NDRG2 RFTN1 SULF2 HMGA1 CD1E ELMO1 PALD1 GAS6 CD74 NAAA CCSER1 ADAM8 RALA ADAM28 UVRAG PPP1R14A VASH1 IGFLR1 FCHSD2 FPR3 LDLRAD4 METRNL TES TC…
M1-like macrophages(Macro_M1_02)	FCN1	LGMN MAFB CD163 TMEM176B ABCA1 MS4A6A FMN1 CTSB LHFPL2 KCNMA1 MERTK PLA2G7 TMEM176A LRMDA LILRB4 RGL1 RNASE1 MFSD1 MPP1 DMXL2 FPR3 CD84 CPM NPL FMNL2 TNS3 TTYH3 PLTP CREG1 CMKLR1 PLXNC1 SLC1A3 SLC8A1 SCARB2 CSF1R BMP2K ABR TCN2 FGL2 TRPS1 SDC3 PLEKHO1 ABHD12 SNX29 AP2A2 STAB1 TCF12 SBF2 ADAP2 RAP2B FRMD4B PSAP GAS7 NAIP ARL4C NRP2 TRAPPC5 TBC1D14 EPB41L3 STARD13 DLEU2 BASP1 RBFOX2 GAB2 TNFSF13 AH…
M1-like macrophages(Macro_M1_03)	FCN1	C15orf48 NINJ1 CXCL10 WARS SERPINB9 IL1RN ICAM1 SLC25A37 VAMP5 GCH1 CALHM6 VCAN FCN1 PSTPIP2 SOCS3 SLC8A1 IER3 KYNU LILRB2 PFKFB3 APOBEC3A CCL4 SLAMF7 SLC43A2 TLR2 IDO1 CDKN1A DSE GBP4 CCL3 LILRB1 ANKRD22 SLC39A8 CUX1 ATP13A3 B4GALT5 RNF19B ADGRE2 PIM3 TNIP1 LILRA5 PLEKHO1 LIMK2 BCL3 TMEM176B CD300E RBFOX2 METRNL IFNGR2 TNIP3 MXD1 IRF7 ATF5 RNF144B KDM6B LILRB4 IL1B RIN2 NECTIN2 RELB CCL4L2 PTPRE…
M2-like macrophages(Macro_M2_01)	SPP1	SLC8A1 FMN1 ABR TNS3 ABCA1 LRMDA CUX1 FNIP2 DMXL2 KYNU ZSWIM6 GAB2 PFKFB3 DENND1A SBF2 RGL1 TBC1D22A GNAQ DLEU2 B4GALT5 PRKAG2 TLR2 UBE2E2 AFF1 STK3 NT5C2 DIAPH2 SUSD6 TRIO VPS13B RAPGEF2 MCTP1 JARID2 ARID5B WDFY3 PRKCE PSTPIP2 FNIP1 LDLRAD3 DIP2B TRPS1 RASGEF1B HIVEP2 PHF21A ARL15 RNF144B VTI1A ZNF438 ZMIZ1 SLC1A3 NCOR2 HDAC4 COP1 AC025580.2 SLC16A10 TET2 SH3PXD2B MEF2A PRKCB SRGAP2 BTBD9 JAK2 T…
M2-like macrophages(Macro_M2_02)	SPP1	RBFOX2 NME2 NINJ1 C15orf48 BEST1 TOMM6 IL1R2 AC138123.1 TRAPPC5 APOO IL32 AL627171.2 BASP1 IDO1 TMEM176A TNFSF13 NKG7 RNASE1 CCL4 PSMA6 SDS SLAMF7 TMIGD3 DBNDD2 SPP1 PLA2G7 LILRB4 CXCL9 VAMP5 GNG10 C11orf98 C17orf49 APOBEC3A TMEM176B CALHM6 HAMP FCGR3B PDE3A CCL3 TMEM35B MT1X PSTPIP2 CYP1B1 G0S2 CXCL10 CCL2 SLCO5A1 S100A12 SAA1 CCL8 RGL1 HFM1 BSCL2 SLC39A8 ALOX15B ADM SIGLEC10 UBE2V1 OOEP GSTM1 O…
M2-like macrophages(Macro_M2_03)	SPP1	HSPA1A DNAJB1 HSPH1 HSPA1B BAG3 HSPA6 HSP90AA1 DNAJA4 ZFAND2A IER5 NINJ1 C15orf48 P4HA1 FKBP4 SERPINH1 STIP1 RBFOX2 NR4A1 DDIT4 PFKFB3 ABCA1 G0S2 CACYBP IL1RN RHOB IL1R2 CD83 RABGEF1 ATF3 PAPSS2 FNIP2 FOSL2 BEST1 KLF2 SLAMF7 SLC16A10 ZDHHC20 RGS2 SNAP23 CCL4 CHORDC1 SAT1 GNA13 CLK1 ICAM1 NDRG1 RNF144B VEGFA APP BASP1 SLC7A5 ADM IRAK2 CDKN1A ARIH1 ATP13A3 FBXL14 LILRB4 AFF1 RIPK2 SLC25A37 GNA15 PD…
AM-like macrophages(Macro_AM_01)	FABP4,MRC1,MARCO	INHBA RETN LPL PDLIM1 S100A13 PNPLA6 STMN1 PARAL1 TCF7L2 SPN PTPMT1 CES1 PPARG GPD1 HP TGM2 MME PCOLCE2 PHLDA3 VMO1 ATP1B1 IGFBP2 FFAR4 AQP3 PPIC HLA-DRA HNMT GLDN DMAC1 SCD SMIM30 FOLR3 DSTN BHLHE41 SVIL IGF1 HLA-DRB1 CAT RBP4 LIMA1 RHBDD2 AC026369.3 CLDN7 AGRP ABHD5 FAM89A TCEAL8 ACO1 TMEM173 OSCAR HDDC2 CPE HMGN3 HSD17B11 CD151 TRPV2 AXL TNNI2 CYP27A1 AMIGO2 ETHE1 ALAS1 PLBD1 HCAR2 APIP QSOX1 …
AM-like macrophages(Macro_AM_02)	FABP4,MRC2,MARCO	RETN AC026369.3 EEF1A1 S100A13 VMO1 CLEC12A LYZ SNHG25 PLAC8 CES1 PARAL1 INHBA TYROBP HNMT LSM6 SNHG8 HSD17B11 AC020656.1 STMN1 HDDC2 ATP1B1 PHLDA3 LPL PDLIM1 FFAR4 LY86 RBP4 HLA-DRA ABHD5 AGRP FAU DMAC1 SMIM30 PTPMT1 FTL CD302 SMIM26 DSTN AL035446.1 CYSLTR1 SPN UBA52 NUP214 SPARC SVIL AXL PFDN5 TMEM230 HP HMGN3 TNNI2 TCF7L2 CST3 PCOLCE2 GPD1 C20orf27 CAT SCD TMSB4X CLDN7 POLR2I FOLR3 TCEAL8 LMO4…
AM-like macrophages(Macro_AM_03)	FABP4,MRC3,MARCO	SCD CYP27A1 RBP4 CES1 GPD1 RETN PHLDA3 STMN1 PDLIM1 ATP1B1 S100A13 TGM2 PPIC PTPMT1 PLBD1 RMDN3 MME ALDH1A1 FAM89A AC026369.3 TNNI2 SPN BHLHE41 DSTN HDDC2 INHBA AKR1B1 ABHD5 CPE FFAR4 ACO1 DMAC1 LPL DAB2 PPARG FTL FHL1 PCOLCE2 CD59 CD151 SVIL CAT AXL MLPH CYB5A APIP VMO1 GAPLINC NMB NENF SMIM30 BLOC1S2 POLR2K AGRP TCEAL8 ABCG1 PNPLA6 LIMA1 PARAL1 HMGN3 TRPV2 AKR1C3 ATP5MC1 MPC2 ETHE1 OSCAR MACC1 …
AM-like macrophages(Macro_AM_04)	FABP4,MRC4,MARCO	FTL BLVRB PSAP CTSS TREM2 LYZ PLTP AKR1B1 CYP27A1 CPVL AC020656.1 CXCR4 FTH1 SCD SNHG25 RBP4 GPX3 PABPC4 TSPAN4 NENF DRAM2 LY86 A2M CES1 LSM6 RARRES1 CPM KLHDC8B HLA-DRA LINC01827 OTOA SPARC VMO1 TYROBP CD59 CLEC12A SNHG8 LINC01857 CD36 CCL18 NUP214 ALDH1A1 HMOX1 CD302 ATRAID CRTAP DPEP2 SCPEP1 ITGAE PRCP STMN1 LGALS1 AC026369.3 KCNMA1 EPHX1 GLIPR1 FUCA1 GPR65 PDK4 ALKBH7 PHPT1 MGST1 FKBP2 HLA-DP…
AM-like macrophages(Macro_AM_05)	FABP4,MRC5,MARCO	TNFSF13 LSAMP NME2 TOMM6 FN1 STAC PPARG CYP27A1 AC092691.1 RASAL2 ATP10A CCL18 ABCG1 SPIDR PSMA6 SVIL FMNL2 TMEM35B APOO TANC2 UBASH3B RBFOX2 DENND4C ANPEP MLPH DST HPGD MITF GLDN SNTB1 MAN2B1 DBNDD2 ANO5 PCED1B MYADM FRMD4A OASL TOMM5 LMNA MME TSPAN3 FAM89A CES1 KLHL29 ARHGAP10 AF127936.2 GNG10 ADAMTSL4 TMBIM1 KCNAB2 VAT1 RRBP1 AKT3 SIK2 MOB3B PLEC PDE8A PSD3 ANKS1A PDLIM1 ITGB8 RMDN3 IGFBP2 CD1…

## Sheet: Table S3
Table S3. Data analysis for relative proportion of cell subtypes, related to Figure S2K.
sample	B	CD4_Effector	CD4_Exhaustion	CD4_Memory	CD4_Naive	CD4_Tfh	CD4_Th2	CD4_eMemory	CD8_Effector	CD8_Exhaustion_01	CD8_Exhaustion_02	CD8_MAIT	CD8_Naive	CD8_Pro	CD8_eMemory_01	CD8_eMemory_02	Epi_Ciliated_01	Epi_Ciliated_02	Epi_Secretory_01	Epi_Secretory_02	Epi_Squamous	Macro_AM_01	Macro_AM_02	Macro_AM_03	Macro_AM_04	Macro_AM_05	Macro_M1_01	Macro_M1_02	Macro_M1_03	Macro_M2_01	Macro_M2_02	Macro_M2_03	NK	Neu_Aged	Neu_Homeostatic_01	Neu_Homeostatic_02	Neu_Homeostatic_03	Neu_ISG_01	Neu_ISG_02	Neu_Mature_01	Neu_Mature_02	Plasma	γδT
C1	0.89192	0.577125	0.996852	1.36411	0.472193	0	0.367261	0.472193	0	0.629591	0.314795	2.51836	0.0524659	0.944386	0.89192	1.67891	0	0.104932	0	0	0	24.2392	16.7891	17.6285	10.1784	0	1.57398	5.19412	4.82686	2.04617	1.88877	0.367261	1.15425	0.209864	0.262329	0	0.0524659	0.157398	0.104932	0.314795	0	0.734523	0
C2	0.100301	1.05316	0.752257	1.70512	0.752257	0	0.551655	0.852558	0.0501505	1.50451	0.200602	1.45436	0.100301	0.852558	1.85557	2.15647	0	0.0501505	0	0	0	26.9308	14.4433	14.7944	16.1484	0	1.95587	2.40722	3.91174	1.35406	1.80542	0.551655	1.00301	0.200602	0.150451	0.0501505	0.0501505	0	0.100301	0.100301	0	0.0501505	0
C3	0.912201	3.42075	1.25428	2.85063	1.25428	0	1.14025	1.3683	0	2.39453	1.02623	3.53478	0.114025	0.912201	1.02623	3.1927	0	0	0	0	0	19.4983	4.561	16.7617	8.43786	0	4.561	7.41163	8.43786	1.48233	1.14025	0.342075	1.25428	0.114025	0.114025	0	0.114025	0.114025	0.114025	0.342075	0	0.798176	0
C4	0.217628	1.88611	0.616612	2.03119	0.652884	0	0.652884	1.55967	0	1.2695	0.217628	2.06746	0.253899	0.471527	2.39391	4.53391	0	0	0	0	0	24.7733	19.659	17.0475	9.6119	0	1.16068	1.30577	2.72035	1.23322	1.34204	0.362713	1.2695	0.0725426	0.108814	0	0	0.0362713	0.0725426	0.217628	0.0362713	0.145085	0
C5	0.13459	1.03185	0.269179	1.57021	0.224316	0	0.0897263	0.762674	0	0.762674	0.179453	1.07672	0.179453	0.538358	0.897263	1.52535	0	0	0.0897263	0	0	32.0323	16.3751	17.7658	13.8627	0	1.25617	2.33288	2.46747	1.16644	1.61507	0.269179	0.942127	0.13459	0.13459	0	0	0	0.0897263	0.0897263	0	0.13459	0
C6	0.754006	5.46654	1.88501	7.0688	3.20452	0	1.60226	3.95853	0.188501	5.08954	1.88501	6.22055	0.377003	0.565504	7.82281	11.5928	0	0.0942507	0.0942507	0	0	8.38831	2.73327	7.54006	5.27804	0	4.24128	2.07352	2.63902	0.754006	1.22526	0.188501	6.22055	0.0942507	0	0.0942507	0.0942507	0	0.0942507	0	0	0.471254	0
C7	0.249377	5.23691	1.49626	5.98504	1.49626	0	1.49626	1.99501	0.997506	3.99002	0.249377	3.74065	0	2.49377	3.2419	6.23441	0	0	0	0	0.249377	17.4564	2.74314	11.7207	5.98504	0	3.49127	4.73815	6.48379	0.74813	2.74314	0.997506	2.99252	0.249377	0	0	0	0	0	0.249377	0	0.249377	0
C8	0.28715	1.86648	0.646088	2.15363	0.933238	0	0.610194	1.57933	0	1.00503	0.28715	2.2972	0.323044	1.25628	2.72793	5.20459	0	0	0	0	0	23.0797	14.4652	18.5212	8.93754	0	2.08184	2.72793	3.58938	1.1486	1.50754	0.323044	1.61522	0.215363	0.143575	0	0.0717875	0	0.143575	0.107681	0	0.143575	0
C9	0.180424	0.22553	0.135318	0.496166	0.090212	0	0	0.360848	0	0.270636	0.045106	0.45106	0	1.5336	0.45106	0.67659	0	0.045106	0	0	0	25.124	29.6346	17.005	11.5471	0	2.07488	2.70636	2.43572	1.44339	1.80424	0.22553	0.405954	0.180424	0.090212	0	0	0.135318	0.045106	0.135318	0	0.045106	0
C10	0.177936	1.60142	0.533808	2.13523	0.533808	0	0.533808	1.77936	0.177936	1.77936	0.177936	2.4911	0	1.42349	1.42349	1.77936	0	0	0.177936	0	0	19.7509	11.032	19.0391	9.78648	0	5.87189	6.40569	4.98221	2.4911	1.60142	0.533808	1.06762	0.177936	0.177936	0	0	0	0	0	0	0.355872	0
C11	0.541257	0.497073	0.187783	1.15984	0.110461	0	0.0662764	0.463935	0	0.143599	0.0773224	0.894731	0.0110461	1.09356	0.751132	1.65691	0.0110461	0.143599	0.0552303	0	0	25.8367	20.2585	15.3872	14.6139	0	3.00453	3.07081	3.07081	1.71214	2.15398	0.353474	0.662764	0.452889	0.265105	0.0662764	0.0994146	0.176737	0.165691	0.530211	0.0331382	0.220921	0
C12	0.151887	0	0.0233672	0.058418	0.0116836	0	0	0.0817853	0	0	0	0.058418	0	0.303774	0.151887	0.0116836	0.0350508	0.303774	0.12852	0	0.058418	27.7603	27.3513	14.1372	16.2636	0	0.747751	2.53534	2.47692	1.97453	3.4934	0.432293	0.058418	0.327141	0.186938	0.12852	0.0817853	0.186938	0.116836	0.257039	0.0467344	0.058418	0
C13	0.570265	0.610998	0.651731	1.71079	0.814664	0	0.366599	0.610998	0.203666	1.05906	0.733198	1.54786	0.285132	0.610998	2.03666	3.95112	0	0.203666	0.285132	0	0.203666	19.2668	12.22	16.5784	9.6945	0	5.05092	5.05092	3.95112	2.07739	2.76986	1.4664	2.89206	0.692464	0.366599	0.203666	0.244399	0.0814664	0.162933	0.285132	0.203666	0.285132	0
M1	14.4005	1.60643	4.3603	1.49168	0.631096	1.0327	2.29489	1.31956	1.6638	3.15548	2.92599	1.6638	2.12278	6.76994	4.87665	1.60643	0.0573723	0	0	0	0	0.172117	0	0.0573723	0.0573723	0	1.0327	2.23752	3.84395	3.27022	1.77854	3.78657	15.1463	2.58176	1.49168	0.745841	1.09007	2.6965	1.89329	2.12278	1.31956	0.803213	1.89329
M2	2.69876	0.364697	0.291758	0.656455	0.437637	0.0729395	0.583516	0.364697	0.145879	1.09409	0.218818	0.583516	0.291758	0.145879	0.364697	0.583516	0.145879	0	0.0729395	0	0.0729395	0.291758	1.02115	0	0.291758	0.145879	1.09409	1.75055	5.25164	3.79285	2.91758	5.5434	0.656455	9.70095	8.3151	9.11743	6.12691	6.85631	7.29395	10.795	9.26331	0.145879	0.437637
M3	0.553042	0.527903	1.05581	0.452489	0.351936	0.175968	0.452489	0.251383	0.251383	0.402212	0.326797	1.10608	0.326797	1.80995	0.57818	0.100553	0.0251383	0	0.100553	0	0.0251383	0.57818	0.829563	0.703871	0.57818	0.0251383	0.930116	7.59175	8.82353	6.1086	3.99698	2.41327	1.63399	12.6194	9.95475	4.3992	2.18703	8.3459	5.40473	7.56662	6.25943	0.100553	0.0754148
M4	6.75509	2.18788	2.78955	3.39122	1.32641	0.218788	3.02202	2.62546	1.94175	3.67838	2.8716	7.99945	3.33652	0.929851	1.87338	1.40845	0.314508	0.929851	0.205114	0	0.232463	1.8597	1.40845	1.98277	1.90072	1.05292	1.09394	4.95009	1.3811	1.87338	5.49706	0.150417	5.62013	2.50239	2.88527	1.75031	3.13141	2.20156	2.11951	3.47327	2.2836	2.83058	0.0136743
M5	2.05089	0.379795	1.82302	0.911508	0.569692	0.227877	0.949487	0.455754	0.265856	0.797569	0.227877	1.861	1.2913	1.10141	0.683631	0.531713	0	0.151918	0.075959	0	0.075959	0	0.303836	0.075959	0.075959	0	1.44322	1.51918	5.24117	2.20281	1.2913	3.91189	2.92442	10.1785	6.45651	3.64603	2.08887	12.4573	12.1155	9.79871	7.93771	0.531713	1.36726
M6	0.349476	0.873689	4.16875	2.27159	1.1982	0.574139	1.94708	1.14828	0.898652	1.37294	0.823764	3.56965	0.97354	1.1982	0.948577	0.349476	0.0499251	0.0249626	0.0499251	0	0.0499251	0.299551	0.524214	0.374438	0.349476	0.249626	0.998502	9.11133	10.1348	6.24064	3.51972	3.34498	3.91912	5.89116	4.19371	2.69596	1.04843	7.01448	5.69146	4.99251	4.74289	0.124813	1.69745
M7	0.617871	0.903042	2.42395	0.570342	1.18821	0.665399	1.14068	0.807985	1.23574	1.85361	4.99049	4.56274	1.80608	5.03802	3.51711	1.90114	0.380228	0.570342	2.42395	0	1.52091	0	0.3327	0	0.190114	1.61597	0.380228	1.47338	4.27757	1.85361	2.56654	0.475285	6.74905	5.98859	2.9943	1.85361	3.70722	5.41825	6.08365	8.65019	6.27376	0.570342	0.427757
M8	1.10846	0.238745	1.17667	0.494543	0.716235	0.136426	0.989086	0.47749	0.562756	0.937926	0.511596	2.02933	0.562756	1.22783	1.00614	0.306958	0.204638	0.187585	0.460437	0	0.341064	0.153479	0.238745	0.0511596	0.358117	0.869714	0.90382	5.04775	5.6105	5.45703	2.4045	0.545703	2.1487	8.73124	9.89086	4.0075	3.00136	8.33902	8.39018	9.92497	10.0273	0.153479	0.0682128
M9	1.68224	0.854473	1.06809	1.46862	1.04139	0.106809	1.38852	1.1215	0.560748	1.44192	0.694259	1.70895	1.38852	0.480641	0.961282	0.774366	0	0	0.106809	0	0.0267023	0.0534045	0	0.106809	0	0	0.640854	0.934579	2.00267	1.49533	1.65554	0.961282	2.24299	9.47931	8.14419	7.71696	5.50067	7.61015	8.1976	13.5648	11.6422	0.293725	0.881175
M10	7.48528	1.34567	1.59798	0.925147	1.51388	0.336417	1.9344	0.58873	1.59798	1.59798	1.09336	3.11186	3.9529	2.10261	1.26156	0.336417	0.168209	0.0841043	0.252313	0.0841043	0.168209	0	0.672834	0.168209	0.841043	0.58873	2.85955	6.39193	8.99916	9.58789	4.62574	6.39193	3.28007	5.04626	2.52313	0.925147	6.05551	1.17746	1.59798	1.76619	2.35492	1.42977	1.17746
M11	2.46385	0.482057	1.1248	0.589181	0.749866	0.214247	0.749866	0.642742	0.321371	0.696304	0.482057	0.589181	0.642742	0.749866	0.535619	0	0.107124	0.214247	0.160686	0.0535619	0.267809	0.0535619	0.214247	0.107124	0.214247	0.0535619	0.749866	1.28548	2.19604	1.60686	1.28548	0.428495	2.2496	7.12373	10.3374	6.64167	7.0166	7.76647	11.0337	15.3187	12.2121	0.107124	0.160686
M12	9.36639	0.688705	1.92837	0.482094	1.37741	0.0688705	1.10193	0.550964	0.964187	1.65289	1.30854	2.75482	1.79063	0.757576	0.826446	0.413223	0	0	0	0	0.0688705	0.206612	0.0688705	0.0688705	0.137741	0	1.37741	1.37741	1.92837	1.51515	0.895317	2.13499	3.92562	14.2562	8.26446	5.30303	3.37466	9.22865	5.09642	7.36915	5.23416	0.550964	1.58402
M13	3.1253	1.85025	2.38712	2.58844	2.00364	0.134215	3.10613	2.48298	2.31042	5.10977	3.89224	4.70712	2.91439	2.15703	3.37456	3.23075	2.08034	1.55306	2.11868	0.45058	0.671077	0.565622	0.651903	0.498514	2.95274	5.57952	4.32365	3.03902	3.97853	1.19835	1.19835	0.335538	11.5521	1.2367	1.71604	0.709424	0.651903	0.977854	1.3805	2.45422	1.43802	1.31339	0
S1	1.78571	0.102041	0.561224	0.510204	0.102041	0.102041	0.408163	0.102041	0.255102	0.306122	0.408163	0.612245	0.612245	0.663265	0.153061	0.0510204	0	0	0.0510204	0	0.0510204	0.255102	0.561224	0.459184	0.663265	0.153061	0.765306	4.28571	4.89796	2.29592	3.11224	1.42857	2.29592	14.3878	9.43878	5.5102	4.64286	9.54082	5.71429	12.8061	8.92857	0.918367	0.102041
S2	0.789314	0.748836	1.67982	0.485732	1.43696	0.303582	1.41672	0.769075	1.51791	1.70006	1.37624	1.51791	1.76078	1.88221	1.59887	0.425015	0	0.161911	0.0607165	0	0.0809553	0.283343	0.425015	0.647642	0.546448	1.25481	1.45719	7.91338	7.89314	11.273	7.73123	12.1838	3.15726	3.94657	3.92633	1.70006	3.29893	2.40842	1.59887	3.50132	1.61911	1.84173	1.67982
S3	2.5481	0.468019	1.24805	1.24805	0.780031	0.156006	1.04004	0.624025	0.364015	1.30005	3.06812	1.35205	1.19605	4.78419	1.97608	0.572023	0.26001	0.26001	0.572023	0	0.676027	0.364015	1.50806	0.884035	1.66407	1.71607	4.52418	8.06032	16.3807	9.77639	4.83619	2.70411	7.02028	3.12012	0.884035	0.156006	4.9922	0.832033	0.780031	2.80811	0.780031	1.30005	0.416017
S4	2.39437	0.352113	0.492958	0.84507	0.28169	0.140845	0.774648	0.633803	0.28169	0.84507	0.140845	1.05634	0.633803	0.704225	0.84507	0.211268	0.84507	1.26761	1.47887	0.0704225	1.90141	0.492958	1.19718	0.0704225	5.42254	12.0423	3.73239	12.8169	8.59155	8.73239	13.7324	9.01408	2.60563	0.985915	1.12676	0.0704225	0.56338	0.140845	0.492958	0.492958	0.985915	0.28169	0.211268
S5	5.37815	0.336134	1.0084	0.504202	0.504202	0.168067	2.68908	1.0084	1.84874	2.01681	1.34454	1.68067	0.672269	0.672269	1.34454	0.840336	0.504202	0.504202	0.336134	0	0.168067	0.504202	2.01681	0.504202	1.51261	1.34454	1.84874	5.21008	3.19328	7.05882	9.41176	3.86555	5.88235	6.38655	5.37815	2.52101	4.03361	1.17647	1.68067	2.01681	3.19328	7.39496	0.336134
S6	0	1.69492	1.69492	0.847458	1.69492	0	2.54237	0.847458	2.54237	0.847458	4.23729	0	0	5.9322	6.77966	7.62712	0	0	0.847458	0	0	0	0.847458	0	0	0.847458	2.54237	4.23729	11.0169	15.2542	12.7119	0.847458	10.1695	0	0	0	0	0	0.847458	0	0	1.69492	0.847458
S7	0.310945	0.559701	1.43035	0.621891	0.559701	0.0621891	1.86567	0.808458	1.92786	1.61692	2.05224	1.86567	0.497512	4.16667	1.6791	0.373134	0.124378	0.310945	0.186567	0	0.0621891	0.248756	1.36816	0.68408	0.68408	0.746269	1.74129	10.0124	11.3184	7.08955	6.77861	7.52488	15.2363	2.42537	2.48756	0.373134	2.42537	1.36816	1.49254	1.30597	1.43035	1.74129	0.435323
S8	3.36634	1.9802	0.792079	2.77228	1.38614	0	2.57426	0.990099	2.57426	5.14851	2.57426	3.56436	1.18812	0.792079	4.35644	5.54455	0.594059	7.52475	2.57426	0	0.990099	0	0	0.19802	0.19802	3.36634	5.94059	3.56436	6.73267	4.15842	3.16832	0.990099	3.36634	3.16832	1.58416	0.594059	5.54455	0.39604	0	4.35644	0.594059	0.792079	0
S9	2.73973	0	0	1.36986	0	0	2.73973	6.84932	2.73973	0	0	5.47945	0	1.36986	2.73973	1.36986	0	15.0685	1.36986	0	1.36986	0	0	1.36986	0	1.36986	0	0	0	15.0685	27.3973	2.73973	5.47945	0	0	0	1.36986	0	0	0	0	0	0
S10	3.12364	0.694143	1.47505	0.477223	0.563991	0.0433839	1.04121	0.173536	0.303688	0.867679	0.867679	1.64859	1.43167	1.43167	1.51844	0.563991	0.130152	0.0867679	0.130152	0.0433839	0.0433839	0.130152	0.477223	0.477223	0.347072	0.780911	3.7744	7.54881	16.5293	17.6573	5.24946	4.16486	3.73102	4.12148	1.86551	0.303688	5.29284	2.6898	1.82213	3.29718	1.90889	0.347072	0.824295
S11	1.07015	0.237812	0.891795	0.713436	0.59453	0.059453	0.475624	0.772889	0.416171	1.36742	1.18906	0.891795	0.297265	2.43757	1.18906	1.12961	0.059453	0.118906	0.237812	0	0.059453	0.416171	1.24851	1.60523	0.832342	0.891795	1.54578	4.69679	12.7824	5.41023	7.43163	15.5172	2.37812	4.8157	2.79429	1.72414	2.79429	2.79429	4.28062	6.18312	3.50773	0.772889	1.36742

## Sheet: Table S4 (3.1)
Table S4 (Sheet 1). Signature genes usded to define functional status in immune cells
Th1 signatures	Naïve scores	Inflammatory scores (for CD4)	Exhaustion scores	Cytotoxic scores	Regulatory effector score	IFN-γ response score
IFNG, TBX21, GNLY, LTA, CD38, BHLHE40, IL18RAP	CCR7, TCF7, LEF1, SELL	IRF1,CD8A,CCL2,CCL3,CCL4,CXCL9,CXCL10,ICOS,GZMK,HLA-DMA,HLA-DMB,HLA-DOA,HLA-DOB	HAVCR2,CXCL13,CCL3,SIRPG,IFNG,TIGIT,GZMB,PDCD1,PARK7,TNFRSF9,ACP5,CTLA4,RBPJ,MIR155,CXCR6,CD27,FKBP1A,BST2,TPI1,MIR155HG,PTTG1,CD63,SAMSN1,RGS1,CD27-AS1,ITGAE,MIR4632,HLA-DRA,IGFLR1,KRT86,ENTPD1,DUSP4,SIT1,TOX,PHLDA1,CCND2,GPR25,LAYN,PRDX5,SARDH,FASLG,MIR3917,ANXA5,CTSD,PDIA6,RANBP1,FKBP1A-SDCBP2,COTL1,TNFRSF1B,IDH2,CD38,CD82,LAG3,MIR497HG,APOBEC3C,ITM2A,COX5A,IFI35,NDFIP2,TNFRSF18,KRT81,DNPH1,RG…	PRF1, IFNG, GNLY, NKG7, GZMA, GZMB, GZMH, GZMK, GZMM, KLRK1, KLRB1, KLRD1, FCGR3A, FGFBP2, ZEB2, CTSW, CST7	TNFRSF9,FOXP3,CTLA4,CCR8, ADORA2A, REL, TGFB1,HELIOS	SOCS3,SOCS1,IFNG,STAT1,SLC7A5,DDIT3,ZC3H12A,CD74,CCL5,GAPDH,IRF1, CCL5, B2M, GAPDH

## Sheet: Table S4 (3.2)
Table S4. Inflammatory genes and cytokine score, related to Figure 2,Figures S3-5
Inflammatory genes	Cytokine scores
ABCA1	IL2
ABI1	IL7
ACVR1B	CSF3
ACVR2A	CXCL10
ADGRE1	CCL2
ADM	CCL3
ADORA2B	TNF
ADRM1	IL6
AHR	CCL7
APLNR	IL1RN
AQP9	CSF1
ATP2A2	IFNG
ATP2B1	IL2RA
ATP2C1	IL10
AXL	IL18
BDKRB1	HGF
BEST1	CXCL9
BST2	CCL27
BTG2	TGFB1
C3AR1	IL1B
C5AR1	LTA
CALCRL	CSF2
CCL17	LTB
CCL2	TNFSF13
CCL20	IL4
CCL22	CCL12
CCL24	CXCL8
CCL5	CXCL11
CCL7	CCL4
CCR7	CXCL1
CCRL2	CXCL2
CD14	CXCL3
CD40	CCL3L1
CD48	CCL8
CD55	CXCL16
CD69	IFNA1
CD70	CCL5
CD82	CCL11
CDKN1A	IFNA2
CHST2	CCL20
CLEC5A	CCL4L2
CMKLR1	OSM
CSF1	TNFSF14
CSF3	SA100A12
CSF3R	FGF19
CX3CL1	CXCL5
CXCL10	CCL19
CXCL11	IL18R1
CXCL6	TGFA
CXCL8	IFNB1
CXCL9	IL8
CXCR6	IL17C
CYBB	TNFSF10
DCBLD2	FGF7
EBI3	XCL1
EDN1	FGF13
EIF2AK2	LIF
EMP3	TGFB3
EREG	INHBE
F3	CERS1
FFAR2	TXLNA
FPR1	IFNW1
FZD5	IL22
GABBR1	XCL2
GCH1	CCL25
GNA15	CCL16
GNAI3	CD40LG
GP1BA	IL20
GPC3	FASLG
GPR132	TPO
GPR183	SCYL3
HAS2	PF4V1
HBEGF	TNFSF8
HIF1A	GDF15
HPN	IL1A
HRH1	VEGFA
ICAM1	GDF7
ICAM4	BMP6
ICOSLG	PDGFA
IFITM1	IL21
IFNAR1	ABCD-1
IFNGR2	ABCD-2
IL10	PDGFB
IL10RA	TNFSF4
IL12B	FAM19A1
IL15	HBEGF
IL15RA	PDGFD
IL18	IL12RB2
IL18R1	GH1
IL18RAP	VEGFB
IL1A	MIP3B
IL1B	IL27
IL1R1	PF4
IL2RB	BMP8B
IL4R	TNFSF12
IL6	IL15
IL7R	SCYL2
INHBA	SCYL1
IRAK2	TSLP
IRF1	GDF11
IRF7	SDF1B
ITGA5	INHBA
ITGB3	PPBP
ITGB8	FGF11
KCNA3	IFNG-AS1
KCNJ2	FGF22
KCNMB2	VEGFC
KIF1B	CCL18
KLF6	TNFSF11
LAMP3	IL12A
LCK	EBI3
LCP2	AMH
LDLR	IL26
LIF	IL32
LPAR1	PDGFC
LTA	FGF23
LY6E	IGF1
LYN	IL1F11
MARCO	CCL28
MEFV	CLCF1
MEP1A	TNFSF9
MET	BMP3
MMP14	IL24
MSR1	GDF10
MXD1	CXCL6
MYC	GDF9
NAMPT	IL23A
NDP	IL16
NFKB1	CD70
NFKBIA	IL5
NLRP3	FGF9
NMI	IFNL1
NMUR1	TSC1
NOD2	FGF2
NPFFR2	IL23R
OLR1	IL1G
OPRK1	SPP1
OSM	IL12RB1
OSMR	BMP4
P2RX4	IL13
P2RX7	TPAR1
P2RY2	TGFB2
PCDH7	FAM19A2
PDE4B	AGIF3
PDPN	EDA
PIK3R5	MIF
PLAUR	TNFSF13B
PROK2	BMP7
PSEN1	FGF18
PTAFR	CCL23
PTGER2	CCL23
PTGER4
PTGIR
PTPRE
PVR
RAF1
RASGRP1
RELA
RGS1
RGS16
RHOG
RIPK2
RNF144B
ROS1
RTP4
SCARF1
SCN1B
SELE
SELENOS
SELL
SEMA4D
SERPINE1
SGMS2
SLAMF1
SLC11A2
SLC1A2
SLC28A2
SLC31A1
SLC31A2
SLC4A4
SLC7A1
SLC7A2
SPHK1
SRI
STAB1
TACR1
TACR3
TAPBP
TIMP1
TLR1
TLR2
TLR3
TNFAIP6
TNFSF14
TNFRSF1B
TNFRSF9
TNFSF10
TNFSF15
TNFSF9
TPBG
VIP

[truncated: 2 more sheets: Table S5, Table S6]
